# Supplementary material for: Metabolic Astrocytic Support with Decanoic Acid Enhances Energy Metabolism in Alzheimer’s Disease Models
Source: Cells. 2025 Dec 16;14(24):2007. doi: 10.3390/cells14242007 (PMC12731942; doi:10.3390/cells14242007)
Supplement: Supplementary file 1 [file cells-14-02007-s001.zip]

Archive with 1 entries (1 files):
- cells-3989966-supplementary.pdf
